# Supplementary material for: Generation of an isogenic human induced pluripotent stem cell line with a mutant propionyl-CoA carboxylase α subunit
Source: Orphanet J Rare Dis. 2026 Jan 23;21:61. doi: 10.1186/s13023-026-04197-6 (PMC12911109; doi:10.1186/s13023-026-04197-6)
Supplement: Supplementary file 4 — Supplementary Material 4 [file 13023_2026_4197_MOESM4_ESM.zip]

Archive with 2 entries (1 files):
- 13023_2026_4197_MOESM4_ESM/
- 13023_2026_4197_MOESM4_ESM/13023_2026_4197_MOESM4_ESM.mp4
